# Supplementary material for: Molecular and Serological Detection of Leishmania spp. in Mediterranean Wild Carnivores and Feral Cats: Implications for Wildlife Health and One Health Surveillance
Source: Animals (Basel). 2025 Sep 20;15(18):2751. doi: 10.3390/ani15182751 (PMC12466643; doi:10.3390/ani15182751)
Supplement: Supplementary file 1 [file animals-15-02751-s001.zip]

Archive with 1 entries (1 files):
- animals-3796602-supplementary.pdf
